# Supplementary material for: Specific humoral response in cancer patients treated with a VEGF-specific active immunotherapy procedure within a compassionate use program
Source: BMC Immunol. 2020 Mar 14;21:12. doi: 10.1186/s12865-020-0338-4 (PMC7071683; doi:10.1186/s12865-020-0338-4)
Supplement: Supplementary file 1 — Additional file 1. VEGF-specific IgG, IgM, IgA and IgE antibodies. [file 12865_2020_338_MOESM1_ESM.xlsx]

## Sheet: Sheet1
Additional file 1. VEGF-specific IgG, IgM, IgA and IgE antibodies.
	IgG	IgM	IgA	IgE		Legend
UC-HA02- week 12	+	-	+	0			+	sample meets the positivity criteria for specific-IgG (using formulas A and B), IgA or IgM antibodies (using formula A)
UC-HA03- week 12	+	+	+	0			-	sample does not meet the positivity criteria
UC-HA07- week 12	+	-	+	0			0	value of VEGF-specific IgE antibodies
UC-CH08- week 9	-	-	-	0
UC-CH09- week 9	+	+	+	0
UC-CH10-week 9	-	-	-	0
UC-CH11- week 9	+	+	+	0
UC-CH13- week 9	+	-	+	0
UC-HA14- week 12	+	-	-	0
UC-CH15- week 9	+	-	+	0
UC-OR21- week 13	+	+	+	0
UC-CH22- week 9	+	-	-	0
UC-CH23- week 9	+	+	+	0
UC-CH25-week 9	+	+	+	0
UC-CH38- week 12	+	-	-	0
UC-CH46- week 9	+	+	+	0
UC-CH48- week 9	+	-	-	0
UC-CH49- week 9	+	+	-	0
UC-CH50- week 9	-	-	-	0
UC-CH55-week 6	+	-	+	0
UC-CH60-week 9	+	-	-	0
UC-OR69- week 9	+	+	-	0
UC-CH70- week 8	+	+	+	0
UC-CH77- week 9	-	-	-	0
UC-CH81- week 9	+	+	+	0
UC-CH82-week 9	+	-	-	0
UC-EG86- week 9	+	-	-	0
UC-CF87- week 12	+	-	-	0
UC-CF91-week 12	+	-	-	0
UC-CQ124-week 12	-	-	-	0
UC-CQ127-week 12	-	-	-	0
UC-CQ128-week 11	+	-	-	0
